# Supplementary material for: Uptake of human papilloma virus vaccination among adolescent girls living with HIV in Uganda: A mixed methods study
Source: PLoS One. 2024 Aug 8;19(8):e0300155. doi: 10.1371/journal.pone.0300155 (PMC11309443; doi:10.1371/journal.pone.0300155)
Supplement: S1 Dataset — (CSV) [file pone.0300155.s002.csv]

Age	Highest_educ_level_completed	Current_education_status	Where_do_you_reside	Who_do_you_stay_with_	_If_not_with_parents_rtnsp_of_pe	Specify_other	Parent_Status_	Religion	Currently_occupied_wth_working_J	Age_of_the_caretaker	Marital_status_of_caretaker	Occupation_of_caretaker	Number_of_living_children	Have_you_ever_heard_of_HPV_vacci	At_school1	Parents2	ISS_CLINIC2	Anyotherfacility	Atchurch	Throughmedia	Through_peers	Do_you_know_the_benefits_of_HPVv	Benefit_of_receiving_HPVvaccine	specifyother_benefit	How_many_doses_of_HPV_vaccine_ar	Do_you_know_the_intervals_btn_do	if_yes_specify_1	Do_you_know_the_target_age_grp_4	Where_can_you_access_the_HPV_vac	Who_qualifies_to_get_the_HPV_vac	HPV_infections_cause_cervical_ca	Cervical_cancer_is_a_deadly_dise	It_is_important_for_4_young_girl	HPV_vaccine_is_effective_in_prot	HPV_vaccine_has_no_side_effects	if_disagree_please_specify_side_	Did_you_receive_the_HPV_vaccine	how_many_doses_of_hpv_did_u_rece	place_of_first_vaccination	place_of_second_vaccination	place_of_third_vaccination	why_didn_t_you_receive_initial_d	specify_other_001	Were_you_counseled_well_b4_recei	Have_you_ever_been_encouraged_by	Ever_bn_encouraged_by_comm_mmbr_	Ever_been_encouraged_by_counselo	Distance_4rm_home_2_nearest_vacc	Could_you_recommend_friend_to_go
16	3	1	1	1			2	1	1	44	3	3	3	0								0			0	0		0	1	2	1	2	2	2	1		0					5			0	0	0	1	1
14	2	1	1	1			1	2	1	40	2	3	2	0								0			0	0		0	0	3	1	1	2	2	1		0					5			0	0	0	2	1
14	2	1	1	1			2	4	1	49	3	6	3	0								0			3	0		0	3	3	2	2	2	2	1		0					5			0	0	0	2	1
14	2	1	1	2	3		3	1	1	52	3	4	10	0								0			0	0		0	3	3	1	2	1	1	1		0					5			0	0	0	1	1
18	3	1	1	2	3		2	3	1	52	3	1	0	0								1	1		3	0		0	1	1	1	2	2	0	1		0					5			0	0	0	1	0
16	2	1	1	1			1	2	1	44	3	4	1	0								0			0	0		0	0	1	1	1	1	1	1		0					5			0	0	0	1	0
12	2	1	1	1			1	3	1	35	2	4	4	1	0	0	1	0	0	0	0	1	1		3	0		0	1	1	2	2	2	2	2		1	3			1			2	1	1	1	1	1
12	2	1	1	1			2	4	1	45	3	3	3	1	0	0	1	0	0	0	0	1	1		3	0		0	1	1	2	2	2	2	1		0					4			1	1	1	2	1
17	3	1	1	2	1		2	1	1	27	2	2	2	1	0	0	1	0	0	0	0	1	1		3	0		0	1	1	2	2	2	2	2		1	3			2			2	1	1	1	1	1
19	3	1	1	2	3		1	1	2	44	2	3	7	1	1	0	0	0	0	1	1	1	1		3	0		0	1	1	0	2	2	2	0	Body weakness	0					8	Didn't pick interest to go and get it		1	0	1	1	1
14	2	1	1	1			1	1	1	45	2	3	5	1	0	1	0	0	0	0	0	1	1		3	0		0	1	1	2	2	2	2	2		1	3			4			2	1	1	1	1	1
17	2	2	1	2	1		3	1	3	32	3	3	3	0								0			0	0		0	0	1	1	1	1	1	1		0					2			0	0	0	2	0
12	2	1	1	1			1	2	1	28	2	5	2	1	0	1	0	0	0	0	0	1	1		3	0		0	1	1	2	2	2	2	2		1	1	1			6		2	1	1	1	2	1
18	4	2	1	2	1		2	2	3	32	3	3	6	1	0	0	1	0	0	0	0	1	1		3	0		0	1	1	2	2	2	2	2		1	2		1		6		2	1	1	1	2	1
9	2	1	1	1			1	4	1	27	2	3	3	0								0			0	0		0	0	1	2	2	1	1	1		0					5			0	0	0	2	0
14	2	1	2	2	3		2	1	1	37	2	5	4	1	1	0	0	0	0	0	0	1	1		3	0		0	3	1	2	2	2	2	2		0					3			1	1	0	2	1
17	3	1	1	2	3		2	4	1	51	3	1	3	1	0	0	0	0	0	0	1	1	1		3	0		1	1	1	2	2	2	2	2		0					3			1	1	1	2	1
9	2	1	1	1			1	2	1	34	2	3	4	1	1	0	0	0	0	0	0	1	1		3	0		0	1	1	2	2	2	2	2		1	1	1			6		2	1	1	1	2	1
12	2	1	1	1			1	2	1	42	2	3	3	0								0			0	0		0	0	2	1	2	1	1	1		0					5			0	0	0	2	0
12	2	1	1	2	1		1	2	1	36	1	3	2	1	1	0	0	0	0	0	0	1	1		3	0		0	1	1	2	2	2	2	2		1	1	1			6		1	1	1	0	2	1
16	3	1	1	1			1	4	1	51	2	1	1	0								0			0	0		0	0	1	2	2	2	2	0	Barrenness	0					5			0	0	0	1	1
16	3	1	1	1			1	1	1	36	2	3	4	1	0	0	1	0	0	0	0	1	1		3	0		0	1	1	2	2	2	2	2		1	3			4			2	1	1	1	1	1
17	3	1	2	1			1	2	1	46	2	4	7	0								0			0	0		0	0	3	2	2	2	2	2		0					5			0	0	0	2	1
11	2	1	1	1			1	1	1	46	2	2	4	1	0	0	1	0	0	0	0	1	2	Prevents Infections (e.g. candida, genital itching)	0	0		0	1	1	2	2	2	1	1		1	2		1		8	Didn't bother going to health facility	2	0	0	1	1	1
12	2	2	2	2	3		2	2	1	40	3	5	4	0								0			0	0		0	0	2	1	2	2	1	1		0					2			0	0	0	2	1
18	3	2	1	1			1	2	1	46	3	4	6	0								0			0	0		0	0	0	1	2	2	1	1		0					1			0	0	0	2	0
13	2	1	1	1			1	2	1	40	1	4	2	0								0			0	0		0	0	0	1	2	1	1	1		0					5			0	0	0	1	0
13	2	2	1	1			1	3	1	29	1	6	2	0								0			0	0		0	0	3	1	2	1	1	1		0					5			0	0	0	1	0
11	2	2	1	1			1	2	1	30	2	4	3	0								0			0	0		0	0	2	1	1	1	1	1		0					2			0	0	0	1	1
15	3	2	1	1			2	2	1	35	2	4	3	0								0			0	0		0	0	3	1	1	1	1	1		0					5			0	0	0	1	0
16	1		1	2	2		2	3	1	60	3	4	3	0								0			0	0		0	0	2	1	2	2	1	1		0					5			0	0	0	1	1
19	3	2	1	2	1		1	4	1	30	2	3	2	1	0	0	1	0	0	0	0	1	1		0	0		0	1	3	1	2	2	2	2		1	2		2		5		1	0	0	0	1	1
19	4	2	1	2	3		3	4	1	76	2	4	8	0								0			0	0		0	0	3	1	1	1	1	1		0					2			0	0	0	1	0
17	2	2	1	2	4	Friend	3	1	1	18	3	4	2	0								0			0	0		0	1	3	2	2	2	2	1		0					5			0	0	0	2	1
14	3	1	1	2	2		1	1	1	56	3	3	2	1	1	0	1	0	0	0	0	1	1		0	0		0	3	1	1	2	2	1	2		1	2		3		8	The HCPs didn't return to give us another dose	1	1	1	1	2	1
18	2	2	2	2	1		3	1	4	23	1	6	0	0								0			0	0		1	0	0	0	0	0	0	0	Sickness	1	1	1			2		1	0	0	0	1	0
12	2	1	1	2	3		2	3	1	33	2	3	6	0								0			0	0		0	0	1	0	0	0	2	0	Worried of death secondary to vaccination	0					5			0	0	0	2	1
19	3	1	2	2	1		2	4	1	26	2	5	1	1	0	0	0	1	0	0	0	1	2	Prevents Infections (e.g. candida, genital itching)	0	0		0	0	2	2	2	2	0	0	Dizziness , reduction of immunity	0					8	Didn't pick interest to go and get it		0	0	0	2	1
17	2	2	1	2	3		1	4	4	49	2	1	5	1	0	0	0	0	0	1	0	0			0	0		0	0	2	2	2	2	2	0	Sickness	0					5			0	0	0	1	1
18	3	1	1	2	3		1	1	1	40	2	1	2	1	1	0	0	0	0	0	0	1	2	Prevents Infections (e.g. candida, genital itching)	0	0		0	1	3	2	2	2	2	2		0					5			0	0	0	1	1
13	2	1	1	2	2		1	4	1	60	2	3	4	1	1	0	0	0	0	0	0	0			3	0		0	3	1	2	2	2	2	2		1	1	3			6		2	0	0	0	2	1
14	2	1	1	1			2	1	1	49	2	4	7	1	0	0	0	0	0	1	0	0			3	0		0	3	3	2	2	0	0	0	Barrenness	0					3			0	0	0	1	0
18	3	1	1	1			1	2	1	35	2	3	4	1	1	0	0	0	0	0	0	1	1		0	0		1	3	1	0	2	2	2	1		0					5			0	1	1	2	1
16	3	1	2	1			1	2	1	52	2	3	5	1	0	0	0	0	0	1	0	1	1		0	0		0	3	1	2	2	2	2	1		0					3			0	1	0	1	1
18	3	2	1	1			2	1	4	45	3	3	5	1	0	0	0	0	0	1	0	1	1		0	0		1	1	3	1	2	2	2	2		0					8			0	0	0	1	1
18	2	2	1	2	3		3	2	3	23	1	1	0	0								1	1		0	0		0	0	1	1	2	2	2	2		0					5	Different working days ( ART clinic and HPV vaccine )		0	0	0	1	1
14	2	1	2	1			1	3	1	40	1	6	3	1	0	0	0	0	0	1	0	0			0	0		0	0	3	2	2	2	2	1		0					8			0	0	0	2	0
17	2	2	2	2	1		3	4	2	36	2	5	5	1	0	0	0	0	0	1	0	1	1		0	0		0	2	2	0	2	2	1	1		0					2	Have not yet reached the age to get it		1	0	1	2	1
12	2	1	2	1			1	2	1	30	2	3	3	0								0			0	0		0	0	2	1	2	1	1	1		0					5			0	0	0	2	0
18	3	2	1	2	3		3	2	4	52	3	3	2	1	0	0	0	1	0	0	0	1	1		3	0		1	0	1	1	2	2	2	0	Body weakness	0					8			1	0	1	2	1
15	2	1	1	1			1	1	1	42	2	5	6	0								1	1		0	0		0	0	3	1	2	1	1	2		0					5	Not convinced with the benefits		0	0	0	1	0
18	3	1	1	2	3		2	3	1	29	1	4	2	1	0	0	1	0	0	0	0	1	1		0	1	6mth	1	1	1	0	2	2	2	1		1	2		1		1		2	1	0	1	2	1
19	4	1	1	1			1	3	1	36	2	4	4	1	0	0	1	0	0	1	1	1	1		0	0		0	1	1	0	2	2	2	2		0					1			1	1	1	2	1
12	2	1	1	1			1	4	1	29	2	6	2	1	1	0	0	0	0	0	0	0			0	0		1	3	2	1	1	1	2	1		0					2			0	0	0	2	0
13	2	1	1	1			1	3	1	36	2	3	2	0								0			0	0		0	0	1	1	2	2	2	2		0					5			0	0	0	1	1
18	4	1	1	2	1		1	4	1	27	3	1	1	1	0	0	0	1	0	0	0	1	1		0	0		1	1	1	1	2	2	1	0	Pain	0					8			1	0	0	1	1
17	3	1	1	1			1	2	1	47	2	4	6	1	1	0	0	0	0	0	1	1	1		0	1	1-6mth	1	1	1	0	2	2	2	2		1	2		1		8	Different working days ( ART clinic and HPV vaccine )	1	1	1	1	1	1
19	2	2	1	1			1	3	3	40	3	3	3	1	0	0	1	0	0	0	0	1	1		3	0		0	1	2	2	2	2	2	2		0					2	Only got a chance to get two doses		1	0	1	1	1
19	3	1	2	1			2	4	1	42	3	3	5	0								0			0	0		0	0	1	2	2	2	2	0	Not sure but I believe it has side effects	0					5			0	0	0	2	1
14	2	1	1	2	1		1	2	1	40	2	3	6	0								0			0	0		0	0	1	1	1	1	1	1		0					3			0	0	0	1	0
10	2	1	2	1			1	1	1	32	2	3	2	1	0	0	1	0	0	0	0	1	1		0	0		0	3	1	2	2	2	2	2		1	2		3		8		1	1	0	1	2	1
16	3	1	1	1			2	4	1	42	3	3	3	1	0	0	1	1	0	0	0	1	1		0	0		1	1	1	0	2	2	2	1		0					3	The HCPs didn't return to give us another dose		0	1	1	1	1
17	3	1	1	2	1		2	5	1	27	1	3	1	1	0	0	0	0	0	1	0	1	1		3	0		1	3	1	0	2	2	2	1		1	2		2		8		2	1	1	0	1	1
14	2	1	1	1			2	3	1	35	3	3	2	0								0			0	0		1	1	3	0	2	2	2	0	Pain	0					6	Only got a chance to get two doses		0	0	0	1	1
14	3	1	2	2	2		1	2	1	50	3	2	5	1	1	0	0	0	0	0	0	1	1		0	0		0	3	1	1	2	2	2	2		1	2		3		8		2	0	0	0	2	1
9	2	2	1	2	2		2	1	2	65	3	3	5	0								0			0	0		0	0	3	2	2	1	1	1		0					3	The HCPs didn't return to give us another dose		0	0	0	1	0
17	4	2	1	2	3		3	2	2	45	2	3	5	1	1	0	0	1	0	1	0	1	1		0	0		1	2	1	0	2	2	2	1		0					2			1	0	1	1	1
18	2	2	1	2	2		2	3	1	50	3	6	12	1	0	0	0	1	0	0	0	1	1		3	0		0	1	1	0	2	2	2	1		0					5			1	1	1	1	1
15	2	1	1	1			1	4	1	44	2	3	3	1	1	0	0	0	1	1	0	0			0	0		0	1	3	2	2	1	0	0	Can get tuberculosis , stomach ache and miss your periods	0					5			0	1	0	1	0
19	4	2	1	2	1		2	1	2	30	3	3	3	1	1	0	0	1	1	1	1	1	1		3	0		1	1	1	0	2	2	2	2		1	3			1			2	1	1	1	1	1
17	3	1	1	1			2	3	2	47	3	3	5	1	1	0	0	0	1	1	0	1	1		0	0		1	1	1	0	2	2	2	2		0					3			1	0	1	1	1
16	2	1	1	2	3		2	2	2	35	2	3	3	1	0	0	0	1	0	1	0	1	1		0	0		1	2	1	0	2	2	2	2		0					2			0	1	1	1	1
11	2	1	1	1			1	4	1	40	2	3	14	0								0			0	0		0	0	1	1	2	1	1	0	Pain	0					5			0	0	0	1	1
15	3	1	1	1			1	1	1	39	2	5	5	1	1	0	0	0	0	0	0	1	1		0	0		0	3	1	1	2	2	2	2		0					8			0	0	0	1	1
9	2	1	2	1			2	1	1	33	3	4	2	0								0			0	0		0	0	1	1	1	1	1	1		0					5	The nurses only taught us never came back to inject us		0	0	0	2	0
18	3	1	2	1			1	1	1	54	2	1	4	1	0	0	1	0	0	0	0	1	1		3	0		1	1	1	2	2	2	2	1		0					1			0	0	1	2	1
12	2	1	1	1			1	2	1	29	2	4	3	0								0			0	0		0	1	3	1	2	2	2	1		0					5			0	0	0	1	0
15	2	1	1	1			2	4	1	47	1	5	6	1	0	0	0	0	0	1	0	1	1		0	0		1	1	1	2	2	2	2	2		1	1	1			6		2	1	1	1	1	0
18	3	1	1	1			1	3	3	39	2	3	3	1	0	0	0	1	0	1	0	1	1		0	0		0	1	2	0	2	2	2	0	Sickness	0					2			0	1	0	1	1
18	3	2	1	2	3		3	4	2	62	2	6	5	1	0	0	0	0	1	0	0	1	1		0	0		1	2	3	2	2	2	2	2		0					2			0	0	1	2	0
17	3	1	1	1			1	3	1	41	1	3	4	1	0	0	1	0	0	0	0	1	1		0	0		1	1	1	2	2	2	2	2		0					3			1	0	1	2	1
13	2	1	1	2	2		1	3	1	49	3	4	3	0								0			0	0		0	0	2	1	2	2	2	1		0					5			0	0	0	1	1
19	2	2	2	2	4	Spouse	2	4	3	30	2	4	0	1	0	0	0	0	0	1	0	1	1		0	0		0	0	1	2	2	2	2	1		0					8			0	0	0	2	1
18	3	2	1	1			1	2	1	47	2	1	4	0								0			0	0		1	2	1	0	2	2	2	0	Not sure but I believe it has side effects	0					5	Thought she doesn't qualify		0	0	0	1	1
16	3	1	1	1			1	2	1	40	2	6	6	0								0			0	0		0	1	1	0	2	2	2	0	Sickness	0					5			0	0	0	1	1
13	2	1	1	1			1	2	1	45	2	4	8	1	1	0	0	0	0	1	0	1	1		0	0		1	1	1	0	2	2	2	2		1	2		3		8		1	0	0	0	1	1
18	3	1	1	1			1	1	1	44	2	3	5	1	0	0	0	1	0	0	0	1	2	Prevents Infections (e.g. candida, genital itching)	3	0		1	1	2	0	2	2	2	0	Sickness	0					3	The HCPs didn't return to give us another dose		1	0	1	1	1
14	2	1	1	1			1	3	1	36	2	6	1	0								0			0	0		0	0	3	1	1	1	1	1		0					5			0	0	0	1	0
16	3	1	2	1			1	1	1	62	3	3	4	1	0	0	0	1	0	0	0	1	1		0	0		0	3	1	1	2	2	2	2		1	2		2		8		2	1	1	0	2	1
19	4	2	1	2	1		3	3	3	39	3	4	3	1	1	0	0	1	0	1	1	1	1		3	0		1	1	1	0	2	2	2	0	Body weakness	1	2		2		1	Was at school so she missed the third dose	1	0	1	1	1	1
18	1		1	2	2		3	2	1	69	3	6	6	0								0			0	0		0	0	3	1	2	1	1	1		0					2			0	0	0	1	0
19	3	2	1	1			2	1	1	44	3	4	4	1	1	0	0	0	0	0	0	1	1		3	0		1	1	1	2	2	2	2	0	Body weakness	0					8			1	0	1	1	1
19	2	2	1	2	1		2	4	3	39	3	4	4	1	0	0	1	0	0	0	0	1	2	Prevents Infections (e.g. candida, genital itching)	3	0		0	1	1	0	2	2	2	2		1	1	2			1	Scared	1	0	0	1	1	1
9	2	1	2	2	3		3	2	1	30	3	4	7	0								0			0	0		0	1	3	1	2	1	1	1		0					5			0	0	0	2	1
19	3	1	1	1			2	1	1	47	3	4	2	0								0			0	0		1	1	1	0	2	2	2	0	Not sure but I believe it has side effects	0					5			0	0	0	1	1
13	2	1	1	2	2		3	3	1	76	3	4	6	0								0			0	0		0	0	3	1	1	1	1	1		0					5			0	0	0	1	0
15	3	1	1	1			2	3	1	38	1	5	3	1	1	0	0	0	0	1	0	1	1		0	0		1	1	1	2	2	2	2	2		1	1	1			1		2	1	1	1	2	1
11	2	1	1	1			1	4	1	29	2	1	2	1	0	0	0	0	0	1	0	1	1		0	0		0	2	3	1	2	2	2	2		0					3			0	1	0	1	0
9	2	1	1	1			1	4	1	27	2	3	2	0								0			0	0		0	0	3	1	1	1	1	1		0					5			0	0	0	1	0
16	2	2	1	1			1	2	1	54	1	3	4	1	0	0	0	0	0	0	1	0			0	0		0	1	3	1	2	2	1	0	Pain	0					5			0	0	0	1	1
14	2	1	1	1			2	3	1	38	2	1	3	1	1	0	0	0	0	1	0	1	1		0	0		0	2	3	2	2	2	2	2		0					2			0	0	0	2	1
10	2	1	1	1			1	4	1	31	2	4	6	1	1	0	0	0	0	0	0	1	1		0	1	After six months	1	1	1	2	2	2	2	2		1	1	1			6		2	1	1	0	1	1
16	3	1	1	1			1	4	1	51	1	3	7	1	1	0	1	0	0	0	0	1	1		0	0		1	1	2	2	2	2	2	2		1	2		3		8		2	0	0	0	2	1
16	2	2	2	2	2		1	1	1	50	3	2	9	0								0			0	0		0	0	1	1	2	2	1	1		0					5	Only got a chance to get two doses		0	0	0	2	0
15	2	1	1	1			2	4	1	33	3	4	5	1	1	0	0	0	0	0	0	1	1		0	0		0	1	3	2	2	2	1	2		0					2			0	1	0	2	0
13	2	1	1	1			1	1	1	46	2	1	4	1	1	0	0	0	0	0	1	1	1		0	0		1	1	1	2	2	2	2	2		0					1			1	1	1	2	1
17	3	1	1	1			2	4	1	40	3	3	8	1	1	0	0	0	1	1	0	1	1		0	0		1	2	1	2	2	2	2	1		1	2		1		6		2	1	1	1	1	1
11	2	1	1	1			1	3	1	28	2	5	2	1	1	0	0	0	0	0	0	1	1		0	0		1	3	1	2	2	2	2	2		1	1	3			5		1	0	0	0	1	0
13	2	1	1	1			2	2	1	34	1	4	2	1	1	0	0	0	0	0	0	1	1		0	0		1	1	1	2	2	2	2	2		0					2			0	0	0	1	1
17	4	1	2	1			1	4	1	46	3	4	3	1	0	0	1	1	0	0	0	1	1		3	0		1	1	1	2	2	1	1	1		0					5			0	0	1	2	1
18	4	1	1	1			1	3	1	44	3	7	3	1	0	0	1	0	0	0	0	0			3	0		1	1	1	2	2	2	2	0	Nausea and vomiting	0					5			0	0	0	2	1
14	1		1	2	2		3	1	1	56	3	3	5	1	0	0	0	0	0	1	1	1	1		3	0		0	1	1	0	2	2	2	2		1	3			4			1	0	1	1	1	0
13	2	1	1	2	3		2	1	1	36	2	5	5	0								0			0	0		0	0	2	0	2	1	1	1		0					3			0	0	0	1	0
10	2	1	1	2	2		2	2	1	69	3	3	7	0								0			0	0		0	2	3	0	2	2	1	2		0					3			0	0	0	2	0
11	2	1	1	2	2		3	2	1	68	3	6	6	1	1	0	1	1	0	1	0	1	1		0	0		0	1	1	0	2	2	2	0	Pain	1	2		4		8		1	0	1	0	2	1
18	3	1	1	2	3		1	4	2	34	3	3	2	1	1	0	0	1	1	1	1	1	1		0	0		1	1	1	0	2	2	2	0	Fever	1	1	2			7	The HCPs didn't return to give us another dose	2	1	0	1	1	1
19	3	1	1	2	3		1	4	1	60	3	1	5	1	0	0	0	1	0	0	0	1	1		3	0		0	2	1	2	2	2	2	1		1	3			2			2	1	0	0	2	0
16	2	1	1	1			1	1	1	48	2	3	4	1	0	0	0	1	0	0	0	0			0	0		0	1	2	2	2	2	2	0	Barrenness	0					8			1	0	1	2	1
12	2	2	1	2	3		3	4	1	52	3	4	4	0								0			0	0		0	0	3	1	2	2	1	1		0					5	Have not yet reached the age to get it		0	0	0	2	0
11	2	1	1	1			2	4	1	36	3	4	3	0								0			0	0		0	0	3	1	2	2	1	1		0					5			0	0	0	1	0
18	2	1	1	2	1		2	4	1	40	2	4	2	0								0			0	0		0	0	2	1	2	2	2	2		0					3			0	0	0	2	0
12	2	1	2	1			1	1	1	35	2	5	3	0								0			0	0		0	0	3	1	2	2	1	1		0					2			0	0	0	2	0
14	2	1	1	2	3		3	1	1	35	2	4	5	1	0	1	0	0	0	1	1	1	1		0	0		0	0	1	2	2	2	2	1		0					1			0	0	0	1	1
11	2	1	1	2	2		2	3	1	64	3	3	5	1	0	0	1	0	0	0	0	1	1		3	0		0	1	1	1	2	2	2	2		1	3			4			2	1	1	1	1	1
12	2	1	2	1			2	1	1	42	2	4	3	0								0			0	0		0	0	2	1	2	1	1	1		0					5			0	0	0	2	0
10	2	1	1	1			1	4	1	45	2	3	4	1	1	0	0	0	0	0	0	1	1		0	0		1	0	1	2	2	2	2	2		1	2		3		8		1	1	1	0	1	1
13	2	1	1	1			2	1	1	47	3	4	4	1	0	0	1	0	0	0	0	1	1		0	0		1	1	1	2	2	2	2	2		1	2		4		5	The HCPs didn't return to give us another dose	2	1	1	1	1	1
16	3	1	1	1			1	2	1	46	2	3	5	1	1	0	0	0	0	0	0	1	1		0	0		1	3	1	2	2	2	2	2		1	2		3		8		2	0	1	0	1	1
13	2	1	1	2	1		2	4	1	35	1	3	1	1	0	1	0	0	0	0	0	1	1		0	0		1	2	1	2	2	2	1	2		0					5	Only got a chance to get two doses		0	0	0	1	1
14	2	1	1	2	3		2	4	1	32	2	3	3	1	0	0	0	1	0	0	0	1	1		0	0		1	3	1	2	2	2	1	0	Not sure but I believe it has side effects	1	1	2			6		1	1	0	0	1	0
10	2	1	1	1			1	4	1	32	2	3	3	0								0			0	0		0	1	2	0	2	1	2	2		0					5			0	0	0	1	0
18	4	1	2	2	3		3	2	4	43	2	4	4	1	0	0	0	1	0	0	0	1	1		0	0		1	3	1	0	2	2	2	1		1	2		2		8		2	1	0	0	1	1
14	2	1	1	1			1	3	1	44	2	3	3	1	0	0	1	0	0	0	0	1	1		3	0		1	1	1	2	2	2	2	2		1	3			4		Only got a chance to get two doses	2	1	1	1	1	1
15	3	2	1	1			1	1	3	46	3	6	12	1	0	0	1	0	0	0	0	1	1		3	0		1	3	1	2	2	2	2	2		1	3			4			2	1	1	1	1	1
14	2	1	2	2	2		3	1	1	83	3	2	7	0								0			0	0		0	0	3	1	1	1	1	1		0					5			0	0	0	2	0
19	1		2	2	2		2	4	3	55	3	2	6	0								0			0	0		0	0	3	1	2	1	1	1		0					5			0	0	0	2	1
14	3	1	1	1			1	2	1	34	2	3	4	1	1	0	0	0	0	0	0	1	1		0	0		0	3	1	2	2	2	2	2		1	2		3		8		2	0	0	0	1	1
12	2	1	1	1			2	1	1	48	3	1	3	0								0			0	0		0	0	2	1	2	2	1	1		0					5	The HCPs didn't return to give us another dose		0	0	0	1	0
17	3	1	1	1			2	1	1	42	3	3	3	1	0	0	1	0	0	0	0	1	1		3	0		0	1	1	2	2	2	2	2		1	3			1			2	1	0	0	1	1
11	2	2	1	2	3		3	4	1	34	2	5	3	1	0	0	0	0	0	0	1	1	1		3	0		1	1	1	2	2	2	2	2		1	3			1			2	1	0	0	1	1
10	2	1	1	1			1	1	1	28	2	3	2	0								0			0	0		0	0	1	1	2	2	1	1		0					5			0	0	0	2	1
15	3	1	1	1			2	1	1	39	3	4	3	1	1	0	0	0	0	0	0	1	1		3	0		0	1	2	0	2	2	2	2		1	2		3		8		2	1	0	0	1	1
14	2	1	2	1			1	3	1	34	2	3	2	1	1	0	0	0	0	0	0	1	1		3	0		0	1	1	0	2	2	2	0	Not sure but I believe it has side effects	1	2		3		8	The HCPs didn't return to give us another dose	2	1	0	0	2	1
13	2	1	2	1			1	2	1	37	2	4	4	1	1	0	0	0	0	0	0	1	1		3	0		0	1	2	0	2	2	2	2		1	2		3		8	The HCPs didn't return to give us another dose	2	0	1	0	2	1
9	2	1	2	1			1	1	1	30	2	4	3	1	0	0	0	0	0	0	1	1	2	Prevents Infections (e.g. candida, genital itching)	3	0		0	1	2	0	2	2	2	1		1	2		3		8	The HCPs didn't return to give us another dose	1	0	0	0	2	1
13	2	1	1	1			1	3	1	38	2	3	8	1	1	0	0	0	0	0	0	1	1		3	0		0	1	1	2	2	2	1	2		1	2		3		8	The HCPs didn't return to give us another dose	2	1	1	0	1	1
19	2	2	1	2	1		2	4	1	29	2	6	3	1	0	0	0	0	0	1	0	1	1		0	0		1	3	1	2	2	2	2	1		0					5	The HCPs didn't return to give us another dose		0	0	0	1	1
18	2	2	1	2	3		1	3	3	40	3	6	7	0								0			0	0		1	1	1	0	2	2	2	2		0					5			1	1	0	1	0
16	3	1	1	1			2	1	3	40	3	4	3	1	0	0	0	0	0	0	1	1	2	Prevents Infections (e.g. candida, genital itching)	3	0		0	1	1	1	2	2	2	2		0					1			1	1	1	2	1
15	1		2	2	1		2	2	1	26	2	4	4	0								0			0	0		0	1	1	0	2	2	2	2		0					5			0	1	1	2	1
14	2	1	1	1			1	1	1	37	2	3	4	0								0			0	0		0	1	1	2	2	2	2	2		0					5			0	0	0	1	1
14	2	1	1	1			1	1	1	34	2	6	2	1	1	0	0	0	0	0	0	1	2	Prevents Infections (e.g. candida, genital itching)	0	0		0	0	1	0	2	0	2	2		0					3			0	0	0	1	1
14	2	1	1	1			1	3	1	38	2	3	5	1	1	0	0	0	0	0	0	1	2	Prevents Infections (e.g. candida, genital itching)	0	0		0	1	2	0	2	2	2	2		1	1	3			8		2	1	1	0	2	1
10	2	1	2	1			1	1	1	34	2	1	6	0								0			0	0		0	1	2	2	2	2	2	0	Not sure but I believe it has side effects	0					5	The HCPs didn't return to give us another dose		0	0	0	2	1
10	2	1	1	1			1	4	1	40	2	6	2	1	1	0	0	1	0	0	0	1	1		3	0		0	1	2	0	0	1	1	1		0					5			1	0	0	1	1
12	2	1	1	1			1	4	1	38	3	3	7	1	1	0	0	0	0	1	0	0			0	0		1	1	2	2	2	2	2	2		0					5			1	1	0	2	1
9	2	1	2	1			1	3	1	38	2	3	7	0								0			0	0		1	1	2	2	2	2	2	2		0					5			1	1	1	2	1
11	2	1	1	1			1	1	1	36	2	4	2	0								0			0	0		1	1	1	0	2	2	2	0	Body weakness	0					3			1	0	0	1	1
11	2	1	1	2	2		1	1	1	50	3	3	5	1	1	0	0	0	0	1	0	1	1		0	0		0	0	1	2	2	2	1	2		0					5			0	0	0	1	1
16	2	1	1	1			2	1	1	35	3	3	8	1	1	0	1	1	0	0	0	1	1		0	0		1	1	1	0	2	2	2	2		1	2		3		8		1	1	1	0	1	1
16	3	1	2	1			1	2	1	46	3	3	2	0								0			0	0		0	2	1	0	2	2	2	2		0					5	The HCPs didn't return to give us another dose		0	0	0	2	1
10	2	1	2	1			1	4	2	33	2	3	6	1	0	0	0	0	0	0	1	1	1		3	0		0	1	2	0	2	2	2	0	Pain	0					8			0	1	0	2	1
9	2	1	2	1			1	1	1	40	2	1	7	0								0			0	0		1	1	2	2	2	2	2	1		0					2	Didn't pick interest to go and get it		1	1	0	2	1
15	3	1	2	1			1	1	4	39	2	3	6	1	1	0	0	0	0	0	0	1	1		0	0		1	1	1	2	2	2	2	2		1	2		3		8		2	0	1	1	2	1
10	2	1	2	1			1	3	1	30	2	3	5	1	0	0	0	1	0	0	0	1	1		0	0		0	2	2	0	2	2	2	2		0					5	The HCPs didn't return to give us another dose		0	1	0	2	1
19	4	1	2	1			1	1	1	52	2	3	6	1	1	0	0	0	0	0	0	1	1		0	0		1	1	1	2	2	2	2	2		1	1	3			8		2	0	1	0	2	1
17	3	1	2	1			1	1	1	55	2	3	4	1	1	0	0	0	0	1	0	1	1		0	0		1	3	1	2	2	2	2	2		0					8	The HCPs didn't return to give us another dose		1	0	1	2	1
12	2	1	1	2	2		1	1	1	90	3	6	4	0								0			0	0		0	0	3	2	2	2	1	0	Not sure but I believe it has side effects	0					5	Lock down was on so I didn't go		0	0	0	2	1
19	4	1	1	1			1	4	1	40	2	5	6	0								0			0	0		1	2	2	0	2	2	2	0	Body weakness	0					5			1	0	0	2	1
16	3	1	2	1			1	3	1	38	3	3	4	1	1	0	0	0	0	0	0	1	1		0	0		0	1	1	0	2	2	2	0	Body weakness	1	1	3			8		2	1	0	0	2	1
14	3	1	1	1			2	2	1	50	3	3	3	0								0			0	0		0	1	3	2	2	2	2	0	Fever	0					5	The HCPs didn't return to give us another dose		0	0	0	1	1
17	4	2	1	2	3		1	2	3	48	3	1	2	1	0	0	0	0	0	0	1	1	1		3	0		1	1	1	2	2	2	2	2		1	3			4			2	1	1	1	2	1
16	1		2	1			2	3	3	55	3	3	4	1	0	0	0	0	1	0	0	1	1		3	0		0	2	1	2	2	2	2	2		1	3			2			2	1	1	1	2	1
15	2	1	1	2	2		3	1	1	50	2	2	8	1	1	0	0	0	0	0	0	1	1		3	0		0	2	1	2	2	2	2	1		1	3			4			2	1	0	1	1	1
14	2	1	1	2	2		1	2	1	49	2	3	6	0								0			0	0		0	0	3	1	2	1	1	1		0					5			0	0	0	1	1
15	3	1	1	1			2	3	1	38	3	1	3	1	1	0	0	0	0	0	0	1	1		3	0		0	3	1	2	2	2	2	2		1	3			3			2	1	1	0	2	1
9	2	1	2	1			1	1	1	48	2	5	3	1	0	0	0	1	0	0	0	1	1		3	0		0	3	1	2	2	2	2	2		1	3			4			2	1	0	1	2	1
14	2	1	1	2	2		2	2	1	73	3	7	5	1	0	0	1	0	0	0	0	1	1		0	0		0	1	1	0	2	2	2	2		1	2		1		8		2	1	0	0	2	1
13	2	1	1	1			2	1	1	38	3	6	4	0								0			0	0		0	0	3	2	2	1	2	1		0					3	My parents haven't yet taken me		0	0	0	2	0
10	2	1	1	1			1	2	1	35	2	5	5	0								0			0	0		0	0	2	1	1	1	1	1		0					2			0	0	0	2	0
16	3	2	1	1			2	2	1	40	2	3	3	1	0	0	1	0	0	0	0	1	1		0	0		0	1	1	1	2	2	2	2		0					8			1	0	0	1	1
17	3	1	1	1			2	2	2	45	2	3	5	1	1	0	0	0	1	0	0	1	1		0	0		0	0	3	2	2	0	0	0	Sickness	0					3	Didn't pick interest to go and get it		0	0	0	1	0
13	2	1	1	1			2	1	1	48	3	3	4	1	1	0	0	0	0	0	0	1	2	Prevents Infections (e.g. candida, genital itching)	0	0		0	3	2	0	2	2	2	2		0					3			0	1	0	1	1
12	2	1	1	1			2	1	1	42	3	3	4	0								0			0	0		0	1	1	0	2	2	2	2		0					5			0	0	0	1	0
10	2	1	1	1			2	4	1	39	3	3	5	0								0			0	0		0	1	2	0	0	2	2	2		0					8			0	0	0	1	0
12	2	1	2	1			1	1	1	40	2	3	5	0								0			0	0		0	0	3	2	2	2	2	0	"Going numb the whole body	0					5	My parents haven't yet taken me		0	0	0	2	1
15	3	1	1	1			1	2	1	40	3	3	3	0								0			0	0		0	0	3	2	0	1	2	2	And you feel nothing "	0					1			0	0	0	1	0
13	2	1	1	1			1	2	1	36	2	5	3	1	1	0	0	0	0	0	0	1	1		0	1	After six months	1	3	1	2	2	2	2	2		1	2		1		8		2	1	1	0	1	1
15	3	1	1	1			2	3	1	30	1	6	4	1	1	0	0	0	0	1	0	1	1		0	0		1	1	2	2	1	2	2	2		0					2	Only got a chance to get two doses		0	0	0	2	1
15	2	1	1	1			3	3	1	39	1	1	5	0								0			0	0		0	1	3	1	1	1	1	1		0					5			0	0	0	1	0
13	3	1	1	1			2	3	1	45	3	3	7	1	0	0	0	0	0	0	1	0			0	0		0	1	1	1	2	1	2	0		0					5			0	1	0	1	0
16	3	1	2	1			2	3	1	53	3	5	6	0								0			0	0		0	1	1	2	2	2	2	2	Sickness	0					3			0	0	0	2	1
14	3	1	2	1			1	3	1	34	2	4	5	1	0	0	0	0	0	1	0	1	1		3	0		1	3	1	2	2	2	2	2		0					8			0	0	0	2	1
15	2	1	1	1			2	3	1	42	1	3	3	1	1	0	0	0	0	0	0	0			0	0		1	1	1	0	2	2	2	0		1	2		3		8	Didn't bother going to health facility	2	0	0	0	2	1
16	3	1	2	2	3		2	3	2	55	3	3	5	1	1	0	0	0	0	0	1	0			3	0		0	0	3	2	2	0	2	0	Pain	0					5	The HCPs didn't return to give us another dose		0	0	0	2	1
12	2	1	1	1			2	2	1	46	3	4	8	0								0			0	0		0	1	1	0	2	1	2	1	It can bring disorder in the body	0					3			0	1	1	2	1
11	2	1	1	1			2	3	1	45	2	3	5	0								0			0	0		0	0	3	1	2	1	1	1		0					3			0	0	0	1	0
13	2	1	1	2	3		2	2	1	29	3	6	6	0								0			0	0		0	2	1	2	2	2	2	1		0					5			0	0	0	1	1
15	3	1	1	1			1	1	1	45	2	3	3	1	1	0	0	0	0	1	1	0			3	0		0	1	2	2	2	2	2	0		1	2		4		8		2	1	1	1	2	1
16	3	1	2	1			1	3	2	48	2	3	4	1	1	0	1	0	0	1	0	1	1		3	0		0	1	1	0	2	2	2	0	Pain	1	1	3			8	The HCPs didn't return to give us another dose	2	1	0	0	2	1
11	2	1	1	2	2		2	3	1	43	2	3	5	0								0			0	0		0	1	1	0	2	2	2	2	Not get periods	0					3	The HCPs didn't return to give us another dose		0	1	1	2	1
11	2	1	2	1			1	2	1	42	2	4	3	0								0			0	0		0	1	2	1	2	2	2	2		0					5			0	0	0	2	1
11	2	1	2	1			1	3	1	30	3	3	3	0								0			0	0		0	1	3	0	2	2	2	2		0					5			0	0	0	2	1
10	2	1	2	1			1	4	1	32	2	3	4	0								0			0	0		0	0	0	0	2	0	2	2		0					5			0	0	0	2	0
14	3	1	1	2	3		3	1	1	38	3	3	6	1	0	0	1	1	1	1	0	1	1		0	0		0	1	1	0	2	2	2	0		1	1	4			5		1	1	1	0	1	1
14	2	1	1	2	1		2	2	1	19	1	4	2	0								0			0	0		0	0	3	0	2	2	2	0	Pain	0					5			0	0	0	1	0
15	2	1	2	1			2	2	1	50	3	3	3	1	0	1	0	0	0	0	0	1	1		0	0		0	3	1	1	2	2	2	0	Body weakness	0					1			0	1	0	2	1
15	3	1	2	1			1	4	1	40	2	5	5	1	0	0	0	0	0	1	0	1	1		3	0		0	3	1	2	2	0	2	0	Pain	0					5			0	0	0	2	0
18	4	1	1	2	3		3	2	2	23	1	1	2	0								0			0	0		0	0	2	2	2	2	2	2	Delay to get pregnant	0					5			0	0	0	1	1
12	2	1	1	1			1	2	1	42	2	6	8	1	0	0	0	0	0	1	0	0			0	0		0	1	1	0	2	2	2	1		0					4			0	0	0	2	1
16	2	1	1	1			1	4	1	41	3	4	3	1	1	0	0	0	0	0	0	1	1		0	0		0	3	1	2	2	2	2	0		1	1	3			8		1	0	0	0	1	1
16	3	1	2	1			1	3	1	47	2	1	2	0								0			0	0		0	0	3	1	2	2	2	1	Not sure but I believe it has side effects	0					5	The HCPs didn't return to give us another dose		0	0	0	2	1
15	3	1	2	1			2	1	1	30	3	4	4	1	0	0	0	0	0	1	0	0			0	0		0	1	1	0	2	2	2	2		0					5			0	0	0	2	0
14	2	1	2	2	2		1	5	1	50	3	3	2	0								0			0	0		0	0	2	2	2	2	2	2		0					5			0	0	0	2	1
14	2	1	2	1			1	2	1	48	2	4	7	1	1	0	0	0	0	0	0	1	1		0	0		0	3	1	2	2	2	2	2		1	1	3			8		1	0	1	0	2	1
12	2	1	1	1			1	1	1	29	2	4	2	1	1	0	0	0	0	0	0	1	1		0	0		1	1	1	2	2	2	2	2		1	2		3		8	The HCPs didn't return to give us another dose	2	1	1	0	1	1
16	3	1	1	1			2	4	1	37	1	3	4	1	1	0	1	0	0	0	0	1	1		0	0		1	1	1	2	2	2	2	1		0					3	Only got a chance to get two doses		1	0	1	1	1
16	3	1	1	1			1	3	1	34	2	4	5	0								0			0	0		0	1	1	2	2	2	2	2		0					5			0	0	0	2	1
14	1		1	2	1		2	4	3	23	3	4	2	1	0	0	0	1	0	0	0	1	1		3	0		0	1	2	2	2	2	2	0		0					8			1	0	1	1	1
10	2	1	2	1			1	4	1	40	2	3	8	1	1	0	0	0	0	0	0	1	1		0	0		1	1	2	0	2	2	2	0	Not sure but I believe it has side effects	0					3	Am still young to get it		1	0	0	2	1
12	2	1	1	1			1	3	1	40	2	5	4	0								0			0	0		0	1	3	0	2	2	1	2	Not sure but I believe it has side effects	0					5			0	0	0	2	0
15	3	1	1	1			1	4	1	48	3	3	4	1	1	0	0	0	0	0	0	1	1		3	0		0	1	1	2	2	2	1	0		0					3			0	1	0	2	1
14	3	1	1	1			1	2	1	41	2	3	6	1	0	0	0	0	0	1	0	1	1		0	0		0	1	1	0	2	2	2	1	Not sure but I believe it has side effects	0					1			0	0	0	2	0
16	3	1	1	1			1	2	1	34	2	5	5	1	1	0	0	0	0	0	0	1	1		3	0		0	3	1	2	2	2	2	2		1	2		3		8		1	1	1	0	2	1
18	3	1	1	1			1	4	1	43	2	3	3	1	1	0	0	0	0	0	0	1	1		3	0		0	2	1	2	2	2	2	2		1	2		4		6	The HCPs didn't return to give us another dose	2	1	1	1	2	1
17	4	2	1	2	3		3	2	3	52	3	3	7	0								0			0	0		0	0	3	1	2	1	1	1		0					5			0	0	0	2	1
14	1		1	2	2		3	1	1	67	3	2	8	0								0			0	0		0	0	3	1	2	1	1	1		0					5			0	0	0	2	0
14	3	1	1	2	3		1	4	1	52	2	1	4	1	0	0	1	0	0	0	0	1	1		0	0		0	1	1	0	2	2	2	2		0					3			0	0	0	2	1
14	2	1	2	2	2		2	1	1	67	3	2	7	1	1	0	0	0	0	0	0	1	1		3	0		0	3	1	2	2	2	2	2		1	2		3		8		1	0	1	1	2	1
15	3	2	1	2	2		2	1	3	72	3	6	5	1	0	0	1	0	0	0	0	1	1		3	0		0	1	1	0	2	2	2	1		0					8	The HCPs didn't return to give us another dose		0	0	0	2	1
14	2	2	2	2	2		3	2	3	58	3	4	1	0								0			0	0		0	2	1	2	2	2	2	1		0					5	Didn't pick interest to go and get it		0	0	0	2	1
12	2	2	1	2	2		3	2	1	49	3	3	6	0								0			0	0		0	2	1	2	2	2	2	1		0					5			0	0	0	2	0
14	3	1	2	1			2	3	1	34	3	4	1	0								0			0	0		0	0	3	1	2	2	2	1		0					5			0	0	0	2	1
15	2	1	2	1			2	1	1	32	3	3	7	0								0			0	0		0	1	1	2	2	2	2	1		0					5			0	0	0	2	1
17	2	2	1	1			1	2	3	40	2	3	4	0								0			0	0		0	1	3	2	2	2	2	1		0					5			0	0	0	2	1
16	3	1	2	1			2	1	1	31	1	3	2	1	0	0	0	0	0	1	0	1	1		0	0		0	3	1	2	2	2	2	1		0					8			1	0	1	2	1
16	3	1	2	1			1	1	1	49	3	1	2	1	0	0	1	0	0	0	0	1	1		0	0		0	1	1	2	2	2	2	1		0					8	Didn't know where to get it from		0	0	1	2	1
18	2	2	1	2	4	Spouse	1	3	3	25	2	3	2	1	0	0	1	0	0	0	0	1	1		0	0		0	3	1	2	1	2	2	2		0					8	Didn't know where to get it from		1	0	0	2	1
10	2	1	1	2	3		2	2	1	40	2	4	4	1	0	0	1	0	0	0	0	1	1		0	0		0	1	1	2	2	2	2	2		0					8	I am sexually active yet it's for virgins		1	0	0	2	1
11	2	1	2	2	2		2	3	1	65	3	3	5	0								0			0	0		0	1	2	1	1	1	1	1		0					5	Didn't pick interest to go and get it		0	0	0	2	1
11	2	1	2	1			1	1	1	38	2	4	2	0								0			0	0		0	1	3	2	2	2	2	1		0					5			0	0	0	2	1
13	2	1	1	1			2	1	1	42	3	4	1	0								0			0	0		0	1	1	2	2	2	2	1		0					5			0	0	0	2	0
11	2	1	2	1			2	1	1	51	3	4	1	0								0			0	0		0	0	3	1	2	2	1	1		0					5			0	0	0	2	1
11	2	1	2	2	2		1	1	1	58	2	2	8	0								0			0	0		0	0	1	2	2	2	2	1		0					5			0	0	0	2	1
10	2	1	1	1			1	4	1	34	2	4	3	0								0			0	0		0	0	3	2	2	2	2	1		0					5			0	0	0	2	1
12	2	1	2	1			1	1	1	30	2	4	1	0								0			0	0		0	1	1	2	2	1	2	1		0					5			0	0	0	2	1
11	2	1	2	2	2		3	3	1	59	3	4	7	0								0			0	0		0	0	3	1	2	1	2	1		0					5			0	0	0	2	1
17	3	1	1	2	3		3	1	1	46	2	3	5	1	0	0	1	0	0	0	0	1	1		0	0		1	1	1	2	2	2	2	2		1	2		3		8		2	1	1	1	1	1
14	3	1	1	2	3		3	1	1	44	2	3	2	1	1	0	1	0	0	0	0	1	1		0	0		1	3	1	2	2	2	2	2		1	2		4		8	Thought I should only get two injections	2	1	1	1	1	1
9	2	1	1	1			1	4	1	35	2	4	4	0								0			0	0		0	0	2	1	1	1	1	1		0					5	Only got a chance to get two doses		0	0	0	2	0
15	3	1	1	1			2	1	1	38	3	4	4	1	0	0	1	0	0	0	0	1	1		0	0		0	3	1	2	2	2	2	2		1	2		3		8		2	1	1	1	1	1
11	2	1	1	1			2	4	1	38	2	4	7	0								0			0	0		0	0	3	1	1	1	1	1		0					5	The HCPs didn't return to give us another dose		0	0	0	1	0
12	2	1	2	1			1	1	1	42	2	4	6	0								0			0	0		0	0	2	1	1	1	1	1		0					5			0	0	0	1	0
13	2	1	1	1			1	4	1	43	2	1	4	1	1	0	0	0	0	0	0	1	1		3	0		1	3	1	2	2	2	2	2		1	1	3			8		1	1	1	1	1	1
13	2	1	2	2	2		2	1	1	46	3	4	5	1	0	0	0	1	0	0	0	1	1		3	0		1	3	1	2	2	2	2	2		1	3			4		The HCPs didn't return to give us another dose	2	1	1	1	1	1
17	3	1	1	1			2	4	3	67	3	3	3	1	0	0	1	0	0	0	0	1	1		3	0		0	1	1	2	2	2	2	2		1	3			4			2	1	1	1	2	1
19	3	1	2	1			1	1	1	54	2	4	3	1	0	0	1	0	0	0	0	1	1		0	0		1	1	1	2	2	2	2	2		1	1	1			5		1	1	1	1	2	1
11	2	1	2	2	1		3	1	1	29	1	6	5	0								0			0	0		0	0	2	1	1	1	1	1		0					5			0	0	0	2	0
10	2	1	2	1			1	1	1	32	2	6	4	0								0			0	0		0	0	1	1	1	1	1	1		0					5			0	0	0	2	0
17	2	1	1	1			2	1	1	56	3	1	3	1	0	0	1	0	0	0	0	1	1		3	0		1	1	1	2	2	2	2	2		1	1	1			8		2	1	1	1	2	1
15	2	1	1	1			2	3	1	40	3	3	3	1	1	0	0	0	0	0	0	1	1		3	0		1	3	1	2	2	2	2	2		1	1	3			8	Lock down was on so I didn't go	2	1	1	1	2	1
14	3	1	1	1			1	1	1	44	3	3	1	1	1	0	0	0	0	0	0	1	1		3	0		0	3	1	2	2	2	2	2		1	1	3			8	Lock down was on so I didn't go	2	1	1	1	2	1
17	3	1	1	1			2	3	1	55	3	3	7	1	1	0	1	1	0	0	0	1	1		3	0		0	3	1	2	2	2	2	2		1	3			3		Lock down was on so I didn't go	2	1	1	1	2	1
16	3	1	1	1			1	4	1	38	2	3	4	1	1	0	1	0	0	1	0	1	1		3	0		0	1	1	2	2	2	2	2		1	3			4			2	1	0	1	2	1
[truncated: 4 more columns]
